# Supplementary material for: Invasion Risk and Potential Impact of Alien Freshwater Fishes on Native Counterparts in Klang Valley, Malaysia
Source: Animals (Basel). 2021 Nov 4;11(11):3152. doi: 10.3390/ani11113152 (PMC8614500; doi:10.3390/ani11113152)
Supplement: Supplementary file 1 [file animals-11-03152-s001.zip]

Archive with 1 entries (1 files):
- animals-1390400-supplementary.pdf
